# Supplementary material for: Metabolic biomarker profiling for identification of susceptibility to severe pneumonia and COVID-19 in the general population
Source: eLife. 2021 May 4;10:e63033. doi: 10.7554/eLife.63033 (PMC8172246; doi:10.7554/eLife.63033)
Supplement: Figure 2—source data 1. [file elife-63033-fig2-data1.csv]

biomarker_name	group_name	odds_ratio	beta	se	pvalue	n	n_events
Total-C #	Lipoprotein lipids	0.7973726833826439	-0.22643310172896433	0.021157999745972215	9.959522264218509e-27	105142	2507
VLDL-C	Lipoprotein lipids	0.8972471598560103	-0.10842391434699185	0.020999326006014153	2.4275151033310905e-7	105142	2507
LDL-C #	Lipoprotein lipids	0.8081991129883187	-0.2129468238534381	0.020861601812074432	1.8334934887800517e-24	105142	2507
HDL-C	Lipoprotein lipids	0.8544796961409988	-0.15726253780768043	0.02388446015960959	4.570223029984254e-11	105142	2507
ApoB	Apolipoproteins	0.8468490446824842	-0.1662328237291475	0.020916897038606337	1.906227634977232e-15	105142	2507
ApoA1	Apolipoproteins	0.8716344796180585	-0.1373851177013842	0.023086616967191914	2.667447841289857e-9	105142	2507
ApoB/ApoA1 #	Apolipoproteins	0.9343491079183884	-0.06790513337604694	0.021039042086759406	0.0012484333138869728	105142	2507
Total fatty acids	Fatty acids	0.9305408220604695	-0.07198933276007743	0.021082583848494225	6.386748952667371e-4	105142	2507
Omega-3 #	Fatty acids	0.7780613697019529	-0.2509498765497386	0.022871906378674613	5.212402031369049e-28	105142	2507
Omega-6	Fatty acids	0.8215201349206935	-0.1965988318591117	0.021520980592167227	6.527561684876694e-20	105142	2507
PUFA #	Fatty acids	0.7901354224073827	-0.23555092744309222	0.021813085811361953	3.4946743495801215e-27	105142	2507
MUFA #	Fatty acids	1.0420146561909387	0.041156008674617404	0.02021462234618444	0.04175513630093516	105142	2507
SFA	Fatty acids	0.9739783198048375	-0.026366234514607154	0.020699291648404297	0.20274326528006295	105142	2507
DHA	Fatty acids	0.746909151792487	-0.29181171865831973	0.023204194068879375	2.8681650588148632e-36	105142	2507
Omega-3 %	Fatty acid ratios	0.7791515811128441	-0.2495496678134297	0.022546371816204756	1.7878951371300963e-28	105142	2507
Omega-6 % #	Fatty acid ratios	0.8768833571212805	-0.13138129759773476	0.0199752318989237	4.793571257213001e-11	105142	2507
PUFA % #	Fatty acid ratios	0.8107053332200799	-0.20985062847294877	0.01958174815805937	8.503270652662893e-27	105142	2507
MUFA %	Fatty acid ratios	1.2477782512719633	0.2213645708840221	0.020241676209570673	7.747871655675883e-28	105142	2507
SFA % #	Fatty acid ratios	1.1205398079220494	0.11381054055508712	0.019707664859440928	7.69814754537783e-9	105142	2507
DHA % #	Fatty acid ratios	0.7919328934730642	-0.23327862122084256	0.022079889732393165	4.320112349778744e-26	105142	2507
PUFA/MUFA	Fatty acid ratios	0.7957716964418767	-0.22844294779184685	0.021368215803098247	1.12418456628731e-26	105142	2507
Omega-6/Omega-3 #	Fatty acid ratios	1.2031133060065031	0.18491261876386914	0.01927537072668078	8.538888973902047e-22	105142	2507
Alanine #	Amino acids	0.9448625106332897	-0.056715853466637885	0.020726827369967595	0.0062124916245131665	105142	2507
Glycine #	Amino acids	0.9627280511291798	-0.03798430464704639	0.0232113443844028	0.10174453985825091	105142	2507
Histidine #	Amino acids	0.8086726489433332	-0.21236108046957478	0.02108084034696705	7.224353577904013e-24	105142	2507
Isoleucine #	Amino acids	0.9432046055909087	-0.05847204682888231	0.02128881598989191	0.006021493180161062	105142	2507
Leucine #	Amino acids	0.8900744526835884	-0.11645016505414968	0.022154209127901347	1.4694656109218571e-7	105142	2507
Valine #	Amino acids	0.897603792868232	-0.10802651865642075	0.021732192650334197	6.667505969812165e-7	105142	2507
Phenylalanine #	Amino acids	1.0171368442600353	0.016991664808997796	0.020265079880158916	0.40176669882035015	105142	2507
Tyrosine #	Amino acids	0.9910067126115062	-0.009033971101420365	0.020528321787155794	0.6598838502429907	105142	2507
Glucose #	Glycolysis metabolites	1.0118758926465594	0.011805927620154852	0.02015071910577441	0.5579553475044022	105142	2507
Lactate #	Glycolysis metabolites	1.1112188137199113	0.10545744330811001	0.020814399520719864	4.0506509954245496e-7	105142	2507
Creatinine #	Fluid balance	1.0604326536865474	0.05867698870300228	0.022608002710192525	0.00944787216314453	105142	2507
Albumin #	Fluid balance	0.7596793158937406	-0.27485888752027493	0.020481828141985896	4.639226227430223e-41	105142	2507
Glycoprotein acetyls #	Inflammation	1.3406478621353275	0.29315297632987497	0.019477889212644723	3.4236776951397895e-51	105142	2507
Triglycerides #	Lipoprotein lipids	0.9998519430962991	-1.4806786520619433e-4	0.020726644202110588	0.9943000874827156	105142	2507
Total BCAA	Amino acids	0.8998971427203923	-0.10547480805518432	0.021918312385368913	1.492947212323609e-6	105142	2507
Infectious disease score	NA	1.6683306735585772	0.5118235298272202	0.026085308723157476	1.0203635731237881e-85	52572	1250
