# Supplementary material for: Metabolic biomarker profiling for identification of susceptibility to severe pneumonia and COVID-19 in the general population
Source: eLife. 2021 May 4;10:e63033. doi: 10.7554/eLife.63033 (PMC8172246; doi:10.7554/eLife.63033)
Supplement: Figure 4—source data 1. [file elife-63033-fig4-data1.csv]

category	time_lag	biomarker_name	unit_of_associations	odds_ratio	beta	se	pvalue
Mimicking the decade lag to the COVID-19 pandemic	Within 7 years from blood sampling (943 events)	Infectious disease score	SD	1.7455735910860628	0.5570832071360212	0.029346625844285393	2.3632335980921236e-80
Mimicking the decade lag to the COVID-19 pandemic	7-11 years from blood sampling (307 events)	Infectious disease score	SD	1.4347539078094456	0.36099334168929276	0.053313439946086526	1.277620146359138e-11
Mimicking a preventative screening scenario carried out today	Within 2 years from blood sampling (162 events)	Infectious disease score	SD	2.210279585931261	0.7931190169991721	0.06271552901965097	1.172776676812971e-36
Mimicking a preventative screening scenario carried out today	2-11 years from blood sampling (1088 events)	Infectious disease score	SD	1.5891906964123197	0.46322489068262523	0.028120719316738357	5.7615030567839986e-61
Mimicking the decade lag to the COVID-19 pandemic	Within 7 years from blood sampling (943 events)	Infectious disease score	Q5vsQ1	4.266594322885503	1.4508159265400042	0.12945041044047623	3.746106044924415e-29
Mimicking the decade lag to the COVID-19 pandemic	7-11 years from blood sampling (307 events)	Infectious disease score	Q5vsQ1	2.589914183304251	0.9516247413031454	0.20628856883414637	3.967541158199881e-6
Mimicking a preventative screening scenario carried out today	Within 2 years from blood sampling (162 events)	Infectious disease score	Q5vsQ1	7.954499279111543	2.073737715636658	0.34258463797258726	1.4198510217048186e-9
Mimicking a preventative screening scenario carried out today	2-11 years from blood sampling (1088 events)	Infectious disease score	Q5vsQ1	3.353475762496605	1.2099973490070408	0.1164044329743719	2.6191710297134577e-25
