# Supplementary material for: Metabolic biomarker profiling for identification of susceptibility to severe pneumonia and COVID-19 in the general population
Source: eLife. 2021 May 4;10:e63033. doi: 10.7554/eLife.63033 (PMC8172246; doi:10.7554/eLife.63033)
Supplement: Figure 6—source data 1. [file elife-63033-fig6-data1.csv]

biomarker_name	group_name	odds_ratio	beta	se	pvalue	n	n_events
Total-C #	Lipoprotein lipids	0.7866803397429113	-0.23993328875251474	0.04145791382555105	7.148669690799054e-9	92725	652
VLDL-C	Lipoprotein lipids	0.9383762158591278	-0.06360432738273362	0.04035433123002539	0.11499210497588341	92725	652
LDL-C #	Lipoprotein lipids	0.8173679011724975	-0.20166597804742162	0.04066891461069036	7.095719584064282e-7	92725	652
HDL-C	Lipoprotein lipids	0.7666451098038721	-0.2657312837754374	0.04834715063386755	3.878043178075532e-8	92725	652
ApoB	Apolipoproteins	0.8645427993969771	-0.14555446739544603	0.040660064231493084	3.438712159985822e-4	92725	652
ApoA1	Apolipoproteins	0.8150930006133564	-0.20445306106942754	0.04560499934277303	7.355668942469928e-6	92725	652
ApoB/ApoA1 #	Apolipoproteins	0.9754470220676335	-0.024859428884111513	0.04024754334185128	0.5367973342304249	92725	652
Total fatty acids	Fatty acids	0.9845666030346101	-0.015553731556273634	0.03969034130718864	0.69514910394077	92725	652
Omega-3 #	Fatty acids	0.8320950458882984	-0.18380860683906178	0.0441665452318821	3.1586537825130574e-5	92725	652
Omega-6	Fatty acids	0.867841686461923	-0.14174596982541174	0.04117973107370859	5.771537402772352e-4	92725	652
PUFA #	Fatty acids	0.8444198385518296	-0.16910546902551396	0.0416854063608981	4.976950833074178e-5	92725	652
MUFA #	Fatty acids	1.0916284560479637	0.08767057771304963	0.03760471391946412	0.019733751787685046	92725	652
SFA	Fatty acids	1.0148695305247766	0.014760062876702758	0.03905456670653523	0.7054793527405839	92725	652
DHA	Fatty acids	0.7387379832534038	-0.3028119767177769	0.046423551327578146	6.900252926869402e-11	92725	652
Omega-3 %	Fatty acid ratios	0.8192153114909023	-0.19940833408677144	0.04402815045395594	5.923267295064719e-6	92725	652
Omega-6 % #	Fatty acid ratios	0.8651270626286229	-0.14487888962572834	0.03806048024790425	1.409222770629435e-4	92725	652
PUFA % #	Fatty acid ratios	0.8153292709624589	-0.2041632338818635	0.03756959528462369	5.50219602170283e-8	92725	652
MUFA %	Fatty acid ratios	1.2749224863428075	0.24288538173704805	0.038584745256380615	3.0768707539017003e-10	92725	652
SFA % #	Fatty acid ratios	1.0761579329503044	0.07339722880363557	0.0382429608288548	0.05495460034269191	92725	652
DHA % #	Fatty acid ratios	0.7675227177897902	-0.26458720023273713	0.044083756874000124	1.9499728356619256e-9	92725	652
PUFA/MUFA	Fatty acid ratios	0.7787978291460489	-0.2500037929224292	0.041128858345754304	1.212747014423506e-9	92725	652
Omega-6/Omega-3 #	Fatty acid ratios	1.1224070677859084	0.11547554681578577	0.03765795976013005	0.002166305777730037	92725	652
Alanine #	Amino acids	1.031845957051328	0.03134938949489796	0.03931261852810817	0.4251964964275802	92725	652
Glycine #	Amino acids	0.9355420947357604	-0.06662913723515518	0.04514972211329645	0.14001437957224505	92725	652
Histidine #	Amino acids	0.9474851132821468	-0.053944053724554415	0.040029122245582485	0.1777805702021174	92725	652
Isoleucine #	Amino acids	1.0425566786071156	0.0416760411813913	0.039448514763899635	0.29075505874116503	92725	652
Leucine #	Amino acids	1.0076021532177037	0.007573402470715758	0.04116604204104016	0.8540353562499	92725	652
Valine #	Amino acids	1.0232263283587666	0.022960702341956123	0.04047698791551222	0.5705421444332603	92725	652
Phenylalanine #	Amino acids	1.092062365851706	0.08806798727772014	0.038642916394633194	0.022665864199263475	92725	652
Tyrosine #	Amino acids	1.0320216051502469	0.03151960206333978	0.039691227425851294	0.4271255088530985	92725	652
Glucose #	Glycolysis metabolites	1.124851481780742	0.11765101074658252	0.03845768123934181	0.002219044290908184	92725	652
Lactate #	Glycolysis metabolites	1.0281297465460164	0.027741371662235313	0.040655032156329936	0.4950112812132257	92725	652
Creatinine #	Fluid balance	1.0964251944802015	0.09205506446029381	0.04466516715614187	0.03930270911767162	92725	652
Albumin #	Fluid balance	0.8587501307025283	-0.15227728324468323	0.03956143074559729	1.1853572404084997e-4	92725	652
Glycoprotein acetyls #	Inflammation	1.1973179287521514	0.18008399594755742	0.038193087585658175	2.415992530921268e-6	92725	652
Triglycerides #	Lipoprotein lipids	1.106335271967563	0.10105299637391393	0.03793745103696679	0.007729246080292177	92725	652
Total BCAA	Amino acids	1.023383865605111	0.023114651781981764	0.040558126717584846	0.5687359026091678	92725	652
Infectious disease score	NA	1.4028964047269714	0.33853895999568284	0.03689346371146901	4.468918932324873e-20	92725	652
