# Supplementary material for: Metabolic biomarker profiling for identification of susceptibility to severe pneumonia and COVID-19 in the general population
Source: eLife. 2021 May 4;10:e63033. doi: 10.7554/eLife.63033 (PMC8172246; doi:10.7554/eLife.63033)
Supplement: Figure 7—source data 1. [file elife-63033-fig7-data1.csv]

biomarker_name	odds_ratio_covid	odds_ratio_pneumonia	ci_low_covid	ci_low_pneumonia	ci_up_covid	ci_up_pneumonia
Alanine	1.031845957051328	0.9448625106332897	0.9553253242744346	0.9072470947880008	1.1144958183661786	0.9840375010612283
Albumin	0.8587501307025283	0.7596793158937406	0.7946784691110254	0.7297864873681305	0.9279876272557968	0.7907965863797439
ApoA1	0.8150930006133564	0.8716344796180585	0.7453965951366474	0.8330722657663694	0.8913061905348393	0.9119817058849377
ApoB	0.8645427993969771	0.8468490446824842	0.7983180569848142	0.8128327241762038	0.9362612375475553	0.8822889176939358
ApoB/ApoA1	0.9754470220676335	0.9343491079183884	0.9014554872868917	0.8966033993709345	1.0555117876361615	0.9736838562963283
LDL-C	0.8173679011724975	0.8081991129883187	0.7547437051929873	0.7758193646527862	0.885188284804977	0.841930268816421
Creatinine	1.0964251944802015	1.0604326536865474	1.004521528234121	1.014468980216595	1.1967371263851763	1.1084788543900101
DHA	0.7387379832534038	0.746909151792487	0.6744874989426254	0.7137004524658114	0.8091088548814284	0.781663062008632
DHA %	0.7675227177897902	0.7919328934730642	0.7039898336927007	0.7583917508863449	0.8367892462784776	0.8269574491437308
Omega-3	0.8320950458882984	0.7780613697019529	0.7630932536099992	0.7439519622871336	0.9073362424793646	0.8137346572235112
Omega-3 %	0.8192153114909023	0.7791515811128441	0.7514853915926442	0.7454698736149308	0.893049597622684	0.8143550904435718
Omega-6	0.867841686461923	0.8215201349206935	0.8005484347695269	0.7875881690746578	0.9407915374638159	0.856914004781272
Omega-6 %	0.8651270626286229	0.8768833571212805	0.802938279073522	0.8432154720823378	0.932132461483876	0.911895532582452
Omega-6/Omega-3	1.1224070677859084	1.2031133060065031	1.0425461535340275	1.1585079093952917	1.2083854719959335	1.2494361198150492
Glucose	1.124851481780742	1.0118758926465594	1.0431802245863957	0.9726903579446364	1.212916834735818	1.0526400449602786
Glycine	0.9355420947357604	0.9627280511291798	0.8563101937750819	0.9199108280765075	1.0221050939076695	1.0075382005981828
Glycoprotein acetyls	1.1973179287521514	1.3406478621353275	1.1109611530334087	1.2904310546809874	1.2903873538665773	1.392818844314275
HDL-C	0.7666451098038721	0.8544796961409988	0.6973333636308044	0.8154003333979408	0.8428461264580569	0.895431999732682
Histidine	0.9474851132821468	0.8086726489433332	0.8759895359970861	0.7759404297360442	1.024815940146423	0.8427856418971307
Isoleucine	1.0425566786071156	0.9432046055909087	0.9649846854627657	0.9046581638227541	1.1263644330138336	0.9833934668191464
Lactate	1.0281297465460164	1.1112188137199113	0.9493834630208353	1.0667975537469563	1.113407613367685	1.1574897670397006
Leucine	1.0076021532177037	0.8900744526835884	0.9294966834485228	0.8522525167144044	1.092270814138069	0.9295748804288625
MUFA	1.0916284560479637	1.0420146561909387	1.0140633093038578	1.0015365281276252	1.175126518354871	1.084128749399301
MUFA %	1.2749224863428075	1.2477782512719633	1.1820607115029715	1.1992434330607677	1.3750794103594062	1.2982773317120389
Phenylalanine	1.092062365851706	1.0171368442600353	1.0124041725700528	0.9775284411345069	1.1779882414768537	1.0583501373633262
PUFA	0.8444198385518296	0.7901354224073827	0.7781710926938957	0.7570662024775324	0.9163085990144636	0.8246491306834172
PUFA %	0.8153292709624589	0.8107053332200799	0.7574485682224608	0.7801798141830757	0.8776329482649914	0.8424252016820999
PUFA/MUFA	0.7787978291460489	0.7957716964418767	0.7184807575221248	0.7631317028243582	0.8441785703132363	0.8298077389712787
SFA	1.0148695305247766	0.9739783198048375	0.9400832085815671	0.9352542643834799	1.095605319386167	1.0143057386380314
SFA %	1.0761579329503044	1.1205398079220494	0.9984422401484598	1.0780819795664185	1.1599227777859937	1.1646697421312644
Total BCAA	1.023383865605111	0.8998971427203923	0.9451805830360884	0.8620562973239138	1.1080576084378493	0.9393990508395321
Total-C	0.7866803397429113	0.7973726833826439	0.72528485354576	0.7649821481105639	0.8532729642877847	0.831134684352065
Triglycerides	1.106335271967563	0.9998519430962991	1.0270551117313769	0.9600477170440103	1.1917352048773693	1.041306479214946
Total fatty acids	0.9845666030346101	0.9305408220604695	0.9108775527064691	0.8928727574614255	1.064217021191093	0.9697980079299079
Tyrosine	1.0320216051502469	0.9910067126115062	0.9547791672800693	0.9519245687805071	1.1155130212266888	1.0316934100137862
Valine	1.0232263283587666	0.897603792868232	0.945185387034505	0.860173112616722	1.1077108611798085	0.936663279930302
VLDL-C	0.9383762158591278	0.8972471598560103	0.8670151601546882	0.8610673166752907	1.015610756255973	0.9349471873791525
